# Supplementary material for: The Long Noncoding RNA MEG3 Retains Epithelial-Mesenchymal Transition by Sponging miR-146b-5p to Regulate SLFN5 Expression in Breast Cancer Cells
Source: J Immunol Res. 2022 Aug 18;2022:1824166. doi: 10.1155/2022/1824166 (PMC9411926; doi:10.1155/2022/1824166)
Supplement: Supplementary 2 — Table 1: Association of MEG3 expression with clinical characteristics in breast cancer. Table 2: The siRNA, microRNA mimic and inhibitor sequences in this study. Table 3: The primer sequences of all RNAs in this study. [file 1824166.f2.zip]

Archive with 4 entries (4 files):
- supple Table 1 (1).DOCX
- supple Table 2 (1).DOCX
- supple Table 2 (2).DOCX
- supple Table 3 (1).DOCX
